# Supplementary material for: Long-Term Exposure–Recovery to 20 nm Polystyrene Nanoplastic Particles Is Associated with Residual Nuclear Stress in a Marine Fish Cell Line
Source: Toxics. 2026 Jul 20;14(7):628. doi: 10.3390/toxics14070628 (PMC13431394; doi:10.3390/toxics14070628)
Supplement: Supplementary file 1 [file toxics-14-00628-s001.zip]

Archive with 11 entries (11 files):
- .DS_Store
- Figure S1_experimental_design.tiff
- Figure S2_DLS.tiff
- Figure S3_PL.tiff
- Figure S4_control cells.tiff
- Figure S5_np signal.tiff
- Figure S6_SEM.tiff
- Figure S7_edu.tiff
- Figure S8.tiff
- Table S1-revised.xlsx
- Table S2_revised_analysis-level-clarified.xlsx
