# Supplementary material for: Long-Term Exposure–Recovery to 20 nm Polystyrene Nanoplastic Particles Is Associated with Residual Nuclear Stress in a Marine Fish Cell Line
Source: Toxics. 2026 Jul 20;14(7):628. doi: 10.3390/toxics14070628 (PMC13431394; doi:10.3390/toxics14070628)
Supplement: Supplementary file 1 [file toxics-14-00628-s001.zip › Table S1-revised.xlsx]

## Sheet: Sheet1
Table S1. Primer sequences used in this study.
Gene Name	Primer sequences (5'→3')
	Sense Primer	Anti-sense Primer
H2AX	TGCCAGCCGTGACAATAAGAAG	GATGACACCACCGTCCGAGAT
ERK1	CCTCCAACCTGCTCATCAACAC	GTAGCCACGTACTCGGTCAAGA
PCNA	ACTCGTACCGCTGCGACAGAA	TGCTCCACATCCAGGTCCATCA
NUP43	GCATCGTCAACTGGAACTGTCA	CTCTGTCGTCCGCAGGTAAGT
NUP50	AGCATTCAGCGGCGGAGTT	GCAGTTGAGAGCGGTGAGTTG
NUP107	GAAGCAGTCCAACGCCATCAT	TCCAGCCTCCATCTACGAACAG
NUP133	AGTGAAGAGTCGGCTGTTGAGA	ACGGTGAACTGGTCGGAGATG
NUP153	CTCCTCGGCTCAGTCTTCCTTC	GCTGGTGGTGGTGGTGTTAGT
NUP160	CACCGACAACAACCGCTACAG	GCCACCGTCACCTCCTTCTT
NUP85	ATGTCAGAGCAAGTGCGGAGTA	GGCGTCAGTCAGCAGAGTCA
NUP53	CACAGTATTAGGAGGCGGAGGA	AGGACGGAGGAGGAGAAGGAT
NUP54	CAGCAGCATCTGGTGGAGTCT	ACTGTGGTCGCTTGGTTCTTCT
NUP93	CGGCTGTTGCTGAAGTCCTCT	TCTCCTCCACGCTGTCCTGA
NUP62	GCTGGTGGAGAATGGCGAGAA	GGTCCTGCGACATCCTCTTCA
NUP88	GCAGCACATCCGCAACATCC	CAGGCACATCCTTGTCCACTTG
NUP214	TCTGGATGTGCTGTGGCTGAA	TGCTGGCTGGTGTAGTCTATGG
NUP37	TCTGTCACTGGACTGTGGTCAG	TTCCTGTCGCCGCCAATCA
GAPDH	GGTGCCAGCCAGAACATCATC	TCAGGTCGCAGACACGGTTG
