# Supplementary material for: Long-Term Exposure–Recovery to 20 nm Polystyrene Nanoplastic Particles Is Associated with Residual Nuclear Stress in a Marine Fish Cell Line
Source: Toxics. 2026 Jul 20;14(7):628. doi: 10.3390/toxics14070628 (PMC13431394; doi:10.3390/toxics14070628)
Supplement: Supplementary file 1 [file toxics-14-00628-s001.zip › Table S2_revised_analysis-level-clarified.xlsx]

## Sheet: Table S2
Table S2. Summary of figure-level assay-flask analyses and founder-lineage-level sensitivity analyses for principal quantitative comparisons.
Figure	Endpoint	Comparison	Analysis level and unit of analysis	n	Group 1 mean ± SD	Group 2 mean ± SD	Statistical test	p value	Effect size	Notes
Figure 2U	Cell viability (% of control)	NP concentration effect at 1 d	Figure-level assay-flask analysis — Independent assay wells seeded from five separately maintained T-25 culture flasks (Experiment 1)	5; 5; 5; 5; 5	Multiple groups	See source data	One-way ANOVA	<0.001	eta-squared = 0.918	Group order: Control, 2 μg/mL, 20 μg/mL, 200 μg/mL, 2000 μg/mL
Figure 2U	Cell viability (% of control)	NP concentration effect at 3 d	Figure-level assay-flask analysis — Independent assay wells seeded from five separately maintained T-25 culture flasks (Experiment 1)	5; 5; 5; 5; 5	Multiple groups	See source data	One-way ANOVA	<0.001	eta-squared = 0.995	Group order: Control, 2 μg/mL, 20 μg/mL, 200 μg/mL, 2000 μg/mL
Figure 2U	Cell viability (% of control)	NP concentration effect at 7 d	Figure-level assay-flask analysis — Independent assay wells seeded from five separately maintained T-25 culture flasks (Experiment 1)	5; 5; 5; 5; 5	Multiple groups	See source data	One-way ANOVA	<0.001	eta-squared = 0.944	Group order: Control, 2 μg/mL, 20 μg/mL, 200 μg/mL, 2000 μg/mL
Figure 2U	Cell viability (% of control)	NP concentration effect at 14 d	Figure-level assay-flask analysis — Independent assay wells seeded from five separately maintained T-25 culture flasks (Experiment 1)	5; 5; 5; 5; 5	Multiple groups	See source data	One-way ANOVA	<0.001	eta-squared = 0.985	Group order: Control, 2 μg/mL, 20 μg/mL, 200 μg/mL, 2000 μg/mL
Figure 2V	Doubling time (hours)	CT vs NP-10th	Figure-level assay-flask analysis — Tracked subculture-derived assay samples from three founder lineages	9 vs 9	CT: 36.322 ± 0.256	NP-10th: 36.427 ± 0.338	Unpaired two-tailed Student's t-test	0.471	Cohen's d = 0.348	39
Figure 2V	Doubling time (hours)	CT vs NP-20th	Figure-level assay-flask analysis — Tracked subculture-derived assay samples from three founder lineages	9 vs 9	CT: 33.107 ± 0.693	NP-20th: 49.624 ± 0.805	Unpaired two-tailed Student's t-test	<0.001	Cohen's d = 21.993	39
Figure 2V	Doubling time (hours)	CT vs NP-30th	Figure-level assay-flask analysis — Tracked subculture-derived assay samples from three founder lineages	9 vs 9	CT: 32.131 ± 0.532	NP-30th: 88.977 ± 1.578	Unpaired two-tailed Student's t-test	<0.001	Cohen's d = 48.289	39
Figure 3A	NP fluorescence area per cell	NP-1st vs NP-10th	Figure-level assay-flask analysis — Assay-flask-level means from image subsampling; five assay flasks nested within three founder lineages (1:2:2)	5 vs 5	NP-1st: 1296.32 ± 49.37	NP-10th: 2377.77 ± 60.50	Unpaired two-tailed Student's t-test	<0.001	Cohen's d = 19.586	Adjacent time-point comparison
Figure 3A	NP fluorescence area per cell	NP-10th vs NP-30th	Figure-level assay-flask analysis — Assay-flask-level means from image subsampling; five assay flasks nested within three founder lineages (1:2:2)	5 vs 5	NP-10th: 2377.77 ± 60.50	NP-30th: 2692.88 ± 100.74	Unpaired two-tailed Student's t-test	<0.001	Cohen's d = 3.792	Adjacent time-point comparison
Figure 3A	NP fluorescence area per cell	NP-30th vs RCY-48h	Figure-level assay-flask analysis — Assay-flask-level means from image subsampling; five assay flasks nested within three founder lineages (1:2:2)	5 vs 5	NP-30th: 2692.88 ± 100.74	RCY-48h: 289.58 ± 20.04	Unpaired two-tailed Student's t-test	<0.001	Cohen's d = -33.089	Adjacent time-point comparison
Figure 3A	NP fluorescence area per cell	RCY-48h vs RCY-5th	Figure-level assay-flask analysis — Assay-flask-level means from image subsampling; five assay flasks nested within three founder lineages (1:2:2)	5 vs 5	RCY-48h: 289.58 ± 20.04	RCY-5th: 24.164 ± 1.945	Unpaired two-tailed Student's t-test	<0.001	Cohen's d = -18.638	Adjacent time-point comparison
Figure 3A	NP fluorescence area per cell	RCY-5th vs RCY-10th	Figure-level assay-flask analysis — Assay-flask-level means from image subsampling; five assay flasks nested within three founder lineages (1:2:2)	5 vs 5	RCY-5th: 24.164 ± 1.945	RCY-10th: 0.000 ± 0.000	Unpaired two-tailed Student's t-test	<0.001	Cohen's d = -17.571	Adjacent time-point comparison
Figure 3B	NP fluorescence intensity per cell	NP-1st vs NP-10th	Figure-level assay-flask analysis — Assay-flask-level means from image subsampling; five assay flasks nested within three founder lineages (1:2:2)	5 vs 5	NP-1st: 3715.86 ± 18.16	NP-10th: 6614.08 ± 83.45	Unpaired two-tailed Student's t-test	<0.001	Cohen's d = 47.992	Adjacent time-point comparison
Figure 3B	NP fluorescence intensity per cell	NP-10th vs NP-30th	Figure-level assay-flask analysis — Assay-flask-level means from image subsampling; five assay flasks nested within three founder lineages (1:2:2)	5 vs 5	NP-10th: 6614.08 ± 83.45	NP-30th: 7402.48 ± 57.52	Unpaired two-tailed Student's t-test	<0.001	Cohen's d = 11.001	Adjacent time-point comparison
Figure 3B	NP fluorescence intensity per cell	NP-30th vs RCY-48h	Figure-level assay-flask analysis — Assay-flask-level means from image subsampling; five assay flasks nested within three founder lineages (1:2:2)	5 vs 5	NP-30th: 7402.48 ± 57.52	RCY-48h: 685.00 ± 26.84	Unpaired two-tailed Student's t-test	<0.001	Cohen's d = -149.674	Adjacent time-point comparison
Figure 3B	NP fluorescence intensity per cell	RCY-48h vs RCY-5th	Figure-level assay-flask analysis — Assay-flask-level means from image subsampling; five assay flasks nested within three founder lineages (1:2:2)	5 vs 5	RCY-48h: 685.00 ± 26.84	RCY-5th: 71.311 ± 2.395	Unpaired two-tailed Student's t-test	<0.001	Cohen's d = -32.211	Adjacent time-point comparison
Figure 3B	NP fluorescence intensity per cell	RCY-5th vs RCY-10th	Figure-level assay-flask analysis — Assay-flask-level means from image subsampling; five assay flasks nested within three founder lineages (1:2:2)	5 vs 5	RCY-5th: 71.311 ± 2.395	RCY-10th: 26.724 ± 0.738	Unpaired two-tailed Student's t-test	<0.001	Cohen's d = -25.164	Adjacent time-point comparison
Figure S7D	EdU-positive nuclei (%)	CT vs NP-30th	Figure-level assay-flask analysis — Assay-flask-level means from image subsampling; five assay flasks nested within three founder lineages (1:2:2)	5 vs 5	CT: 18.912 ± 4.667	NP-30th: 12.813 ± 3.466	Unpaired two-tailed Student's t-test	0.047	Cohen's d = -1.483	39
Figure S7D	EdU-positive nuclei (%)	CT vs RCY-10th	Figure-level assay-flask analysis — Assay-flask-level means from image subsampling; five assay flasks nested within three founder lineages (1:2:2)	5 vs 5	CT: 19.692 ± 2.787	RCY-10th: 20.560 ± 3.774	Unpaired two-tailed Student's t-test	0.690	Cohen's d = 0.262	39
Figure 6G	gamma-H2AX foci per cell	CT vs NP-30th	Figure-level assay-flask analysis — Assay-flask-level means from image subsampling; five assay flasks nested within three founder lineages (1:2:2)	5 vs 5	CT: 1.280 ± 0.642	NP-30th: 23.460 ± 3.445	Unpaired two-tailed Student's t-test	<0.001	Cohen's d = 8.951	39
Figure 6G	gamma-H2AX foci per cell	CT vs RCY-10th	Figure-level assay-flask analysis — Assay-flask-level means from image subsampling; five assay flasks nested within three founder lineages (1:2:2)	5 vs 5	CT: 2.160 ± 0.838	RCY-10th: 18.560 ± 4.318	Unpaired two-tailed Student's t-test	<0.001	Cohen's d = 5.273	39
Figure 6H	H2AX relative expression	CT vs NP-30th	Figure-level assay-flask analysis — Subculture-derived assay flasks nested within three founder lineages (1:2:2)	5 vs 5	CT: 1.004 ± 0.287	NP-30th: 5.266 ± 1.013	Unpaired two-tailed Student's t-test	<0.001	Cohen's d = 5.724	39
Figure 6H	H2AX relative expression	CT vs RCY-10th	Figure-level assay-flask analysis — Subculture-derived assay flasks nested within three founder lineages (1:2:2)	5 vs 5	CT: 0.998 ± 0.218	RCY-10th: 5.394 ± 1.074	Unpaired two-tailed Student's t-test	<0.001	Cohen's d = 5.672	39
Figure S7E	MDA content	CT vs NP-30th	Figure-level assay-flask analysis — Subculture-derived assay flasks nested within three founder lineages (1:2:2)	5 vs 5	CT: 1.146 ± 0.153	NP-30th: 3.110 ± 1.025	Unpaired two-tailed Student's t-test	0.003	Cohen's d = 2.681	39
Figure S7E	MDA content	CT vs RCY-10th	Figure-level assay-flask analysis — Subculture-derived assay flasks nested within three founder lineages (1:2:2)	5 vs 5	CT: 1.238 ± 0.247	RCY-10th: 1.315 ± 0.313	Unpaired two-tailed Student's t-test	0.676	Cohen's d = 0.274	39
Figure S7F	SOD activity	CT vs NP-30th	Figure-level assay-flask analysis — Subculture-derived assay flasks nested within three founder lineages (1:2:2)	5 vs 5	CT: 56.866 ± 15.952	NP-30th: 57.868 ± 25.454	Unpaired two-tailed Student's t-test	0.942	Cohen's d = 0.047	39
Figure S7F	SOD activity	CT vs RCY-10th	Figure-level assay-flask analysis — Subculture-derived assay flasks nested within three founder lineages (1:2:2)	5 vs 5	CT: 54.460 ± 20.344	RCY-10th: 52.860 ± 25.842	Unpaired two-tailed Student's t-test	0.916	Cohen's d = -0.069	39
Figure S7G	CAT activity	CT vs NP-30th	Figure-level assay-flask analysis — Subculture-derived assay flasks nested within three founder lineages (1:2:2)	5 vs 5	CT: 38.004 ± 6.864	NP-30th: 73.284 ± 16.734	Unpaired two-tailed Student's t-test	0.002	Cohen's d = 2.758	39
Figure S7G	CAT activity	CT vs RCY-10th	Figure-level assay-flask analysis — Subculture-derived assay flasks nested within three founder lineages (1:2:2)	5 vs 5	CT: 38.688 ± 5.990	RCY-10th: 46.498 ± 8.400	Unpaired two-tailed Student's t-test	0.129	Cohen's d = 1.071	39
Figure 7D	PCNA nucleus/cytoplasm MOD ratio	CT vs NP-30th	Figure-level assay-flask analysis — Assay-flask-level means from image subsampling; five assay flasks nested within three founder lineages (1:2:2)	5 vs 5	CT: 1.344 ± 0.110	NP-30th: 0.823 ± 0.056	Unpaired two-tailed Student's t-test	<0.001	Cohen's d = -5.961	39
Figure 7D	PCNA nucleus/cytoplasm MOD ratio	CT vs RCY-10th	Figure-level assay-flask analysis — Assay-flask-level means from image subsampling; five assay flasks nested within three founder lineages (1:2:2)	5 vs 5	CT: 1.397 ± 0.051	RCY-10th: 0.977 ± 0.127	Unpaired two-tailed Student's t-test	<0.001	Cohen's d = -4.333	39
Figure 7E	ERK1 relative expression	CT vs NP-30th	Figure-level assay-flask analysis — Subculture-derived assay flasks nested within three founder lineages (1:2:2)	5 vs 5	CT: 1.019 ± 0.100	NP-30th: 1.080 ± 0.159	Unpaired two-tailed Student's t-test	0.485	Cohen's d = 0.463	39
Figure 7E	ERK1 relative expression	CT vs RCY-10th	Figure-level assay-flask analysis — Subculture-derived assay flasks nested within three founder lineages (1:2:2)	5 vs 5	CT: 1.056 ± 0.143	RCY-10th: 1.192 ± 0.148	Unpaired two-tailed Student's t-test	0.177	Cohen's d = 0.937	39
Figure 7E	PCNA relative expression	CT vs NP-30th	Figure-level assay-flask analysis — Subculture-derived assay flasks nested within three founder lineages (1:2:2)	5 vs 5	CT: 1.026 ± 0.157	NP-30th: 1.085 ± 0.181	Unpaired two-tailed Student's t-test	0.597	Cohen's d = 0.348	39
Figure 7E	PCNA relative expression	CT vs RCY-10th	Figure-level assay-flask analysis — Subculture-derived assay flasks nested within three founder lineages (1:2:2)	5 vs 5	CT: 1.032 ± 0.148	RCY-10th: 1.391 ± 0.144	Unpaired two-tailed Student's t-test	0.005	Cohen's d = 2.450	39
Founder-lineage-level sensitivity analyses for Experiment 2 nested endpoints (n = 3 founder lineages)
Figure 3A	NP fluorescence area per cell	NP-1st vs NP-10th	Sensitivity analysis — Founder-lineage-level means from Experiment 2 nested replicate structure	3 vs 3	NP-1st: 1306.35 ± 48.30	NP-10th: 2389.25 ± 61.75	Paired two-tailed t-test using founder lineage as blocking factor	<0.001	mean difference = 1082.90	Founder-lineage-level sensitivity analysis. Five assay-flask values were aggregated into three founder-lineage values using the pre-specified 1:2:2 nesting: flask 1 = lineage 1; flasks 2-3 = lineage 2; flasks 4-5 = lineage 3. Raw mean differences are reported as effect sizes for this sensitivity analysis to avoid overinterpreting standardized effect sizes from n = 3 groups with very small varianc…
Figure 3A	NP fluorescence area per cell	NP-10th vs NP-30th	Sensitivity analysis — Founder-lineage-level means from Experiment 2 nested replicate structure	3 vs 3	NP-10th: 2389.25 ± 61.75	NP-30th: 2711.80 ± 94.64	Paired two-tailed t-test using founder lineage as blocking factor	0.025	mean difference = 322.55	Founder-lineage-level sensitivity analysis. Five assay-flask values were aggregated into three founder-lineage values using the pre-specified 1:2:2 nesting: flask 1 = lineage 1; flasks 2-3 = lineage 2; flasks 4-5 = lineage 3. Raw mean differences are reported as effect sizes for this sensitivity analysis to avoid overinterpreting standardized effect sizes from n = 3 groups with very small varianc…
Figure 3A	NP fluorescence area per cell	NP-30th vs RCY-48h	Sensitivity analysis — Founder-lineage-level means from Experiment 2 nested replicate structure	3 vs 3	NP-30th: 2711.80 ± 94.64	RCY-48h: 289.44 ± 10.91	Paired two-tailed t-test using founder lineage as blocking factor	<0.001	mean difference = -2422.36	Founder-lineage-level sensitivity analysis. Five assay-flask values were aggregated into three founder-lineage values using the pre-specified 1:2:2 nesting: flask 1 = lineage 1; flasks 2-3 = lineage 2; flasks 4-5 = lineage 3. Raw mean differences are reported as effect sizes for this sensitivity analysis to avoid overinterpreting standardized effect sizes from n = 3 groups with very small varianc…
Figure 3A	NP fluorescence area per cell	RCY-48h vs RCY-5th	Sensitivity analysis — Founder-lineage-level means from Experiment 2 nested replicate structure	3 vs 3	RCY-48h: 289.44 ± 10.91	RCY-5th: 24.172 ± 0.571	Paired two-tailed t-test using founder lineage as blocking factor	<0.001	mean difference = -265.27	Founder-lineage-level sensitivity analysis. Five assay-flask values were aggregated into three founder-lineage values using the pre-specified 1:2:2 nesting: flask 1 = lineage 1; flasks 2-3 = lineage 2; flasks 4-5 = lineage 3. Raw mean differences are reported as effect sizes for this sensitivity analysis to avoid overinterpreting standardized effect sizes from n = 3 groups with very small varianc…
Figure 3A	NP fluorescence area per cell	RCY-5th vs RCY-10th	Sensitivity analysis — Founder-lineage-level means from Experiment 2 nested replicate structure	3 vs 3	RCY-5th: 24.172 ± 0.571	RCY-10th: 0.000 ± 0.000	Paired two-tailed t-test using founder lineage as blocking factor	<0.001	mean difference = -24.172	Founder-lineage-level sensitivity analysis. Five assay-flask values were aggregated into three founder-lineage values using the pre-specified 1:2:2 nesting: flask 1 = lineage 1; flasks 2-3 = lineage 2; flasks 4-5 = lineage 3. Raw mean differences are reported as effect sizes for this sensitivity analysis to avoid overinterpreting standardized effect sizes from n = 3 groups with very small varianc…
Figure 3B	NP fluorescence intensity per cell	NP-1st vs NP-10th	Sensitivity analysis — Founder-lineage-level means from Experiment 2 nested replicate structure	3 vs 3	NP-1st: 3716.48 ± 2.84	NP-10th: 6624.71 ± 47.96	Paired two-tailed t-test using founder lineage as blocking factor	<0.001	mean difference = 2908.23	Founder-lineage-level sensitivity analysis. Five assay-flask values were aggregated into three founder-lineage values using the pre-specified 1:2:2 nesting: flask 1 = lineage 1; flasks 2-3 = lineage 2; flasks 4-5 = lineage 3. Raw mean differences are reported as effect sizes for this sensitivity analysis to avoid overinterpreting standardized effect sizes from n = 3 groups with very small varianc…
Figure 3B	NP fluorescence intensity per cell	NP-10th vs NP-30th	Sensitivity analysis — Founder-lineage-level means from Experiment 2 nested replicate structure	3 vs 3	NP-10th: 6624.71 ± 47.96	NP-30th: 7397.22 ± 23.25	Paired two-tailed t-test using founder lineage as blocking factor	0.003	mean difference = 772.51	Founder-lineage-level sensitivity analysis. Five assay-flask values were aggregated into three founder-lineage values using the pre-specified 1:2:2 nesting: flask 1 = lineage 1; flasks 2-3 = lineage 2; flasks 4-5 = lineage 3. Raw mean differences are reported as effect sizes for this sensitivity analysis to avoid overinterpreting standardized effect sizes from n = 3 groups with very small varianc…
Figure 3B	NP fluorescence intensity per cell	NP-30th vs RCY-48h	Sensitivity analysis — Founder-lineage-level means from Experiment 2 nested replicate structure	3 vs 3	NP-30th: 7397.22 ± 23.25	RCY-48h: 678.37 ± 29.37	Paired two-tailed t-test using founder lineage as blocking factor	<0.001	mean difference = -6718.85	Founder-lineage-level sensitivity analysis. Five assay-flask values were aggregated into three founder-lineage values using the pre-specified 1:2:2 nesting: flask 1 = lineage 1; flasks 2-3 = lineage 2; flasks 4-5 = lineage 3. Raw mean differences are reported as effect sizes for this sensitivity analysis to avoid overinterpreting standardized effect sizes from n = 3 groups with very small varianc…
Figure 3B	NP fluorescence intensity per cell	RCY-48h vs RCY-5th	Sensitivity analysis — Founder-lineage-level means from Experiment 2 nested replicate structure	3 vs 3	RCY-48h: 678.37 ± 29.37	RCY-5th: 71.741 ± 2.436	Paired two-tailed t-test using founder lineage as blocking factor	<0.001	mean difference = -606.63	Founder-lineage-level sensitivity analysis. Five assay-flask values were aggregated into three founder-lineage values using the pre-specified 1:2:2 nesting: flask 1 = lineage 1; flasks 2-3 = lineage 2; flasks 4-5 = lineage 3. Raw mean differences are reported as effect sizes for this sensitivity analysis to avoid overinterpreting standardized effect sizes from n = 3 groups with very small varianc…
Figure 3B	NP fluorescence intensity per cell	RCY-5th vs RCY-10th	Sensitivity analysis — Founder-lineage-level means from Experiment 2 nested replicate structure	3 vs 3	RCY-5th: 71.741 ± 2.436	RCY-10th: 26.529 ± 0.852	Paired two-tailed t-test using founder lineage as blocking factor	0.002	mean difference = -45.212	Founder-lineage-level sensitivity analysis. Five assay-flask values were aggregated into three founder-lineage values using the pre-specified 1:2:2 nesting: flask 1 = lineage 1; flasks 2-3 = lineage 2; flasks 4-5 = lineage 3. Raw mean differences are reported as effect sizes for this sensitivity analysis to avoid overinterpreting standardized effect sizes from n = 3 groups with very small varianc…
Figure S7D	EdU-positive nuclei (%)	CT vs NP-30th	Sensitivity analysis — Founder-lineage-level means from Experiment 2 nested replicate structure	3 vs 3	CT: 17.611 ± 5.718	NP-30th: 12.270 ± 2.369	Unpaired two-tailed Student's t-test on founder-lineage-level means	0.209	mean difference = -5.342	Founder-lineage-level sensitivity analysis. Five assay-flask values were aggregated into three founder-lineage values using the pre-specified 1:2:2 nesting: flask 1 = lineage 1; flasks 2-3 = lineage 2; flasks 4-5 = lineage 3. Raw mean differences are reported as effect sizes for this sensitivity analysis to avoid overinterpreting standardized effect sizes from n = 3 groups with very small varianc…
Figure S7D	EdU-positive nuclei (%)	CT vs RCY-10th	Sensitivity analysis — Founder-lineage-level means from Experiment 2 nested replicate structure	3 vs 3	CT: 19.345 ± 1.761	RCY-10th: 19.529 ± 4.525	Unpaired two-tailed Student's t-test on founder-lineage-level means	0.951	mean difference = 0.184	Founder-lineage-level sensitivity analysis. Five assay-flask values were aggregated into three founder-lineage values using the pre-specified 1:2:2 nesting: flask 1 = lineage 1; flasks 2-3 = lineage 2; flasks 4-5 = lineage 3. Raw mean differences are reported as effect sizes for this sensitivity analysis to avoid overinterpreting standardized effect sizes from n = 3 groups with very small varianc…
Figure 6G	gamma-H2AX foci per cell	CT vs NP-30th	Sensitivity analysis — Founder-lineage-level means from Experiment 2 nested replicate structure	3 vs 3	CT: 1.433 ± 0.709	NP-30th: 22.850 ± 2.891	Unpaired two-tailed Student's t-test on founder-lineage-level means	<0.001	mean difference = 21.417	Founder-lineage-level sensitivity analysis. Five assay-flask values were aggregated into three founder-lineage values using the pre-specified 1:2:2 nesting: flask 1 = lineage 1; flasks 2-3 = lineage 2; flasks 4-5 = lineage 3. Raw mean differences are reported as effect sizes for this sensitivity analysis to avoid overinterpreting standardized effect sizes from n = 3 groups with very small varianc…
Figure 6G	gamma-H2AX foci per cell	CT vs RCY-10th	Sensitivity analysis — Founder-lineage-level means from Experiment 2 nested replicate structure	3 vs 3	CT: 2.117 ± 0.797	RCY-10th: 17.367 ± 5.409	Unpaired two-tailed Student's t-test on founder-lineage-level means	0.008	mean difference = 15.250	Founder-lineage-level sensitivity analysis. Five assay-flask values were aggregated into three founder-lineage values using the pre-specified 1:2:2 nesting: flask 1 = lineage 1; flasks 2-3 = lineage 2; flasks 4-5 = lineage 3. Raw mean differences are reported as effect sizes for this sensitivity analysis to avoid overinterpreting standardized effect sizes from n = 3 groups with very small varianc…
Figure 6H	H2AX relative expression	CT vs NP-30th	Sensitivity analysis — Founder-lineage-level means from Experiment 2 nested replicate structure	3 vs 3	CT: 1.083 ± 0.344	NP-30th: 5.277 ± 0.259	Unpaired two-tailed Student's t-test on founder-lineage-level means	<0.001	mean difference = 4.193	Founder-lineage-level sensitivity analysis. Five assay-flask values were aggregated into three founder-lineage values using the pre-specified 1:2:2 nesting: flask 1 = lineage 1; flasks 2-3 = lineage 2; flasks 4-5 = lineage 3. Raw mean differences are reported as effect sizes for this sensitivity analysis to avoid overinterpreting standardized effect sizes from n = 3 groups with very small varianc…
Figure 6H	H2AX relative expression	CT vs RCY-10th	Sensitivity analysis — Founder-lineage-level means from Experiment 2 nested replicate structure	3 vs 3	CT: 1.052 ± 0.233	RCY-10th: 5.325 ± 0.602	Unpaired two-tailed Student's t-test on founder-lineage-level means	<0.001	mean difference = 4.273	Founder-lineage-level sensitivity analysis. Five assay-flask values were aggregated into three founder-lineage values using the pre-specified 1:2:2 nesting: flask 1 = lineage 1; flasks 2-3 = lineage 2; flasks 4-5 = lineage 3. Raw mean differences are reported as effect sizes for this sensitivity analysis to avoid overinterpreting standardized effect sizes from n = 3 groups with very small varianc…
Figure S7E	MDA content	CT vs NP-30th	Sensitivity analysis — Founder-lineage-level means from Experiment 2 nested replicate structure	3 vs 3	CT: 1.181 ± 0.176	NP-30th: 3.068 ± 0.906	Unpaired two-tailed Student's t-test on founder-lineage-level means	0.024	mean difference = 1.887	Founder-lineage-level sensitivity analysis. Five assay-flask values were aggregated into three founder-lineage values using the pre-specified 1:2:2 nesting: flask 1 = lineage 1; flasks 2-3 = lineage 2; flasks 4-5 = lineage 3. Raw mean differences are reported as effect sizes for this sensitivity analysis to avoid overinterpreting standardized effect sizes from n = 3 groups with very small varianc…
Figure S7E	MDA content	CT vs RCY-10th	Sensitivity analysis — Founder-lineage-level means from Experiment 2 nested replicate structure	3 vs 3	CT: 1.203 ± 0.227	RCY-10th: 1.363 ± 0.277	Unpaired two-tailed Student's t-test on founder-lineage-level means	0.483	mean difference = 0.159	Founder-lineage-level sensitivity analysis. Five assay-flask values were aggregated into three founder-lineage values using the pre-specified 1:2:2 nesting: flask 1 = lineage 1; flasks 2-3 = lineage 2; flasks 4-5 = lineage 3. Raw mean differences are reported as effect sizes for this sensitivity analysis to avoid overinterpreting standardized effect sizes from n = 3 groups with very small varianc…
Figure S7F	SOD activity	CT vs NP-30th	Sensitivity analysis — Founder-lineage-level means from Experiment 2 nested replicate structure	3 vs 3	CT: 60.297 ± 17.022	NP-30th: 56.302 ± 7.687	Unpaired two-tailed Student's t-test on founder-lineage-level means	0.730	mean difference = -3.995	Founder-lineage-level sensitivity analysis. Five assay-flask values were aggregated into three founder-lineage values using the pre-specified 1:2:2 nesting: flask 1 = lineage 1; flasks 2-3 = lineage 2; flasks 4-5 = lineage 3. Raw mean differences are reported as effect sizes for this sensitivity analysis to avoid overinterpreting standardized effect sizes from n = 3 groups with very small varianc…
Figure S7F	SOD activity	CT vs RCY-10th	Sensitivity analysis — Founder-lineage-level means from Experiment 2 nested replicate structure	3 vs 3	CT: 50.967 ± 20.513	RCY-10th: 59.125 ± 28.203	Unpaired two-tailed Student's t-test on founder-lineage-level means	0.706	mean difference = 8.158	Founder-lineage-level sensitivity analysis. Five assay-flask values were aggregated into three founder-lineage values using the pre-specified 1:2:2 nesting: flask 1 = lineage 1; flasks 2-3 = lineage 2; flasks 4-5 = lineage 3. Raw mean differences are reported as effect sizes for this sensitivity analysis to avoid overinterpreting standardized effect sizes from n = 3 groups with very small varianc…
Figure S7G	CAT activity	CT vs NP-30th	Sensitivity analysis — Founder-lineage-level means from Experiment 2 nested replicate structure	3 vs 3	CT: 39.362 ± 6.452	NP-30th: 76.247 ± 16.747	Unpaired two-tailed Student's t-test on founder-lineage-level means	0.024	mean difference = 36.885	Founder-lineage-level sensitivity analysis. Five assay-flask values were aggregated into three founder-lineage values using the pre-specified 1:2:2 nesting: flask 1 = lineage 1; flasks 2-3 = lineage 2; flasks 4-5 = lineage 3. Raw mean differences are reported as effect sizes for this sensitivity analysis to avoid overinterpreting standardized effect sizes from n = 3 groups with very small varianc…
Figure S7G	CAT activity	CT vs RCY-10th	Sensitivity analysis — Founder-lineage-level means from Experiment 2 nested replicate structure	3 vs 3	CT: 39.825 ± 6.092	RCY-10th: 47.375 ± 5.023	Unpaired two-tailed Student's t-test on founder-lineage-level means	0.173	mean difference = 7.550	Founder-lineage-level sensitivity analysis. Five assay-flask values were aggregated into three founder-lineage values using the pre-specified 1:2:2 nesting: flask 1 = lineage 1; flasks 2-3 = lineage 2; flasks 4-5 = lineage 3. Raw mean differences are reported as effect sizes for this sensitivity analysis to avoid overinterpreting standardized effect sizes from n = 3 groups with very small varianc…
Figure 7D	PCNA nucleus/cytoplasm MOD ratio	CT vs NP-30th	Sensitivity analysis — Founder-lineage-level means from Experiment 2 nested replicate structure	3 vs 3	CT: 1.350 ± 0.080	NP-30th: 0.835 ± 0.053	Unpaired two-tailed Student's t-test on founder-lineage-level means	<0.001	mean difference = -0.515	Founder-lineage-level sensitivity analysis. Five assay-flask values were aggregated into three founder-lineage values using the pre-specified 1:2:2 nesting: flask 1 = lineage 1; flasks 2-3 = lineage 2; flasks 4-5 = lineage 3. Raw mean differences are reported as effect sizes for this sensitivity analysis to avoid overinterpreting standardized effect sizes from n = 3 groups with very small varianc…
Figure 7D	PCNA nucleus/cytoplasm MOD ratio	CT vs RCY-10th	Sensitivity analysis — Founder-lineage-level means from Experiment 2 nested replicate structure	3 vs 3	CT: 1.412 ± 0.065	RCY-10th: 1.008 ± 0.140	Unpaired two-tailed Student's t-test on founder-lineage-level means	0.011	mean difference = -0.404	Founder-lineage-level sensitivity analysis. Five assay-flask values were aggregated into three founder-lineage values using the pre-specified 1:2:2 nesting: flask 1 = lineage 1; flasks 2-3 = lineage 2; flasks 4-5 = lineage 3. Raw mean differences are reported as effect sizes for this sensitivity analysis to avoid overinterpreting standardized effect sizes from n = 3 groups with very small varianc…
Figure 7E	ERK1 relative expression	CT vs NP-30th	Sensitivity analysis — Founder-lineage-level means from Experiment 2 nested replicate structure	3 vs 3	CT: 1.037 ± 0.080	NP-30th: 1.117 ± 0.178	Unpaired two-tailed Student's t-test on founder-lineage-level means	0.519	mean difference = 0.080	Founder-lineage-level sensitivity analysis. Five assay-flask values were aggregated into three founder-lineage values using the pre-specified 1:2:2 nesting: flask 1 = lineage 1; flasks 2-3 = lineage 2; flasks 4-5 = lineage 3. Raw mean differences are reported as effect sizes for this sensitivity analysis to avoid overinterpreting standardized effect sizes from n = 3 groups with very small varianc…
Figure 7E	ERK1 relative expression	CT vs RCY-10th	Sensitivity analysis — Founder-lineage-level means from Experiment 2 nested replicate structure	3 vs 3	CT: 1.080 ± 0.155	RCY-10th: 1.168 ± 0.123	Unpaired two-tailed Student's t-test on founder-lineage-level means	0.482	mean difference = 0.088	Founder-lineage-level sensitivity analysis. Five assay-flask values were aggregated into three founder-lineage values using the pre-specified 1:2:2 nesting: flask 1 = lineage 1; flasks 2-3 = lineage 2; flasks 4-5 = lineage 3. Raw mean differences are reported as effect sizes for this sensitivity analysis to avoid overinterpreting standardized effect sizes from n = 3 groups with very small varianc…
Figure 7E	PCNA relative expression	CT vs NP-30th	Sensitivity analysis — Founder-lineage-level means from Experiment 2 nested replicate structure	3 vs 3	CT: 1.063 ± 0.163	NP-30th: 1.109 ± 0.105	Unpaired two-tailed Student's t-test on founder-lineage-level means	0.703	mean difference = 0.046	Founder-lineage-level sensitivity analysis. Five assay-flask values were aggregated into three founder-lineage values using the pre-specified 1:2:2 nesting: flask 1 = lineage 1; flasks 2-3 = lineage 2; flasks 4-5 = lineage 3. Raw mean differences are reported as effect sizes for this sensitivity analysis to avoid overinterpreting standardized effect sizes from n = 3 groups with very small varianc…
Figure 7E	PCNA relative expression	CT vs RCY-10th	Sensitivity analysis — Founder-lineage-level means from Experiment 2 nested replicate structure	3 vs 3	CT: 1.046 ± 0.084	RCY-10th: 1.427 ± 0.174	Unpaired two-tailed Student's t-test on founder-lineage-level means	0.027	mean difference = 0.381	Founder-lineage-level sensitivity analysis. Five assay-flask values were aggregated into three founder-lineage values using the pre-specified 1:2:2 nesting: flask 1 = lineage 1; flasks 2-3 = lineage 2; flasks 4-5 = lineage 3. Raw mean differences are reported as effect sizes for this sensitivity analysis to avoid overinterpreting standardized effect sizes from n = 3 groups with very small varianc…
Figure 2V	Doubling time (hours)	CT vs NP-10th	Sensitivity analysis — Founder-lineage-level means from Experiment 2 nested replicate structure	3 vs 3	CT: 36.322 ± 0.164	NP-10th: 36.427 ± 0.211	Unpaired two-tailed Student's t-test on founder-lineage-level means	0.535	mean difference = 0.104	Founder-lineage-level sensitivity analysis. Nine assay-flask values were aggregated into three founder-lineage means using the pre-specified 3:3:3 nesting: flasks 1-3 = lineage 1; flasks 4-6 = lineage 2; flasks 7-9 = lineage 3. Raw mean differences are reported as effect sizes for this sensitivity analysis to avoid overinterpreting standardized effect sizes from n = 3 groups with very small varia…
Figure 2V	Doubling time (hours)	CT vs NP-20th	Sensitivity analysis — Founder-lineage-level means from Experiment 2 nested replicate structure	3 vs 3	CT: 33.107 ± 0.172	NP-20th: 49.624 ± 0.669	Unpaired two-tailed Student's t-test on founder-lineage-level means	<0.001	mean difference = 16.518	Founder-lineage-level sensitivity analysis. Nine assay-flask values were aggregated into three founder-lineage means using the pre-specified 3:3:3 nesting: flasks 1-3 = lineage 1; flasks 4-6 = lineage 2; flasks 7-9 = lineage 3. Raw mean differences are reported as effect sizes for this sensitivity analysis to avoid overinterpreting standardized effect sizes from n = 3 groups with very small varia…
Figure 2V	Doubling time (hours)	CT vs NP-30th	Sensitivity analysis — Founder-lineage-level means from Experiment 2 nested replicate structure	3 vs 3	CT: 32.131 ± 0.325	NP-30th: 88.977 ± 0.470	Unpaired two-tailed Student's t-test on founder-lineage-level means	<0.001	mean difference = 56.846	Founder-lineage-level sensitivity analysis. Nine assay-flask values were aggregated into three founder-lineage means using the pre-specified 3:3:3 nesting: flasks 1-3 = lineage 1; flasks 4-6 = lineage 2; flasks 7-9 = lineage 3. Raw mean differences are reported as effect sizes for this sensitivity analysis to avoid overinterpreting standardized effect sizes from n = 3 groups with very small varia…

## Sheet: Notes
Field	Description
Purpose	Summary of figure-level assay-flask analyses and founder-lineage-level sensitivity analyses added in response to editorial and reviewer comments.
Cohen's d	Signed standardized mean difference. Positive values indicate that Group 2 is higher than Group 1; negative values indicate that Group 2 is lower than Group 1. The magnitude is interpreted using the absolute value.
eta-squared	Proportion of total variance explained by group differences in one-way ANOVA.
Image subsampling	For image-based endpoints, individual cells or fields were summarized into assay-flask-level means before effect-size calculations where replicate grouping could be reconstructed from the Methods description.
Assumption checks	Normality and homogeneity-of-variance checks are described in Section 2.12 of the manuscript. Individual assumption-test p values are not tabulated here because this table is intended to summarize the principal outcome comparisons.
Sample-size rationale	Replicate numbers and statistical units are described in the Methods and figure legends; effect sizes are reported to support interpretation of biological relevance.
p values	Rows labeled as figure-level assay-flask analyses reproduce the statistical analyses and significance annotations displayed in the figures. For Experiment 2 endpoints with nested assay flasks, separate founder-lineage-level rows provide sensitivity analyses using three founder lineages as the independent unit. Values <0.001 are reported as <0.001.
Excluded data	Western blot densitometry panels with n=1 were not used for effect-size calculations.
Relationship to figure annotations	Significance annotations in the figures correspond to the figure-level assay-flask analyses (generally n = 5, or n = 9 for Figure 2V). Founder-lineage-level results (n = 3) are reported separately in this table as sensitivity analyses and are used to assess robustness to the nested replicate structure.
Founder-lineage-level sensitivity analysis	For Experiment 2 endpoints originally summarized from five assay flasks nested within three founder lineages, the five assay-flask values were aggregated into three founder-lineage-level values using the pre-specified 1:2:2 structure: flask 1 = lineage 1, flasks 2-3 = lineage 2, and flasks 4-5 = lineage 3. These rows test whether the main conclusions are robust to using founder lineage as the ind…
Figure 3 paired/blocking analysis	For adjacent Figure 3 comparisons, the same founder lineages were followed across exposure/recovery time points, so paired t-tests using founder lineage as a blocking factor are reported.
EdU endpoint	The EdU-positive nuclei endpoint retained the same direction of change for CT vs NP-30th but did not remain statistically significant after founder-lineage-level aggregation; it should be interpreted as supportive rather than primary evidence.
Figure 2V founder-lineage-level sensitivity analysis	For doubling-time comparisons, the nine assay-flask values per group were aggregated into three founder-lineage means using the recorded 3:3:3 structure (flasks 1-3 = lineage 1, flasks 4-6 = lineage 2, and flasks 7-9 = lineage 3). The NP-10th comparison remained nonsignificant, whereas NP-20th and NP-30th remained significant.
